# Supplementary material for: A chromosome-scale genome and transcriptomic analysis of the endangered tropical tree Vatica mangachapoi (Dipterocarpaceae)
Source: DNA Res. 2022 Feb 16;29(2):dsac005. doi: 10.1093/dnares/dsac005 (PMC8882376; doi:10.1093/dnares/dsac005)
Supplement: dsac005_Supplementary_Data [file dsac005_supplementary_data.zip]

Archive with 16 entries (16 files):
- Figure S2. GO enrichment of contacted gene family.jpg
- Figure S3. Collinearity between V. mangachapoi and G. raimondii.jpg
- Figure S4. Collinearity within G. raimondii.jpg
- Table S1. The K-mer analysis of V. mangachapoi genome.xlsx
- Table S2. The annotation of repeats in V. mangachapoi.xlsx
- Table S3. Characteristics of protein coding genes in V. mangachapoi.xlsx
- Table S4. Functional annotation of protein-coding genes.xlsx
- Table S5. The results of BUSCO analysis of genome and genes sets.xlsx
- Table S6. List of transcription factors by family in V. mangachapoi.xlsx
- Table S7. Summary of non-coding RNA in V. mangachapoi genome.xlsx
- Table S8. Clustering of orthologous proteins in V. mangachapoi.xlsx
- Table S9. Copy numbers of orthologs in V. mangachapoi.xlsx
- Table S10. Mapping rate of 7 RNA-seq leaf samples.xlsx
- Table S11. Composition of TPS gene family in V. mangachapoi.xlsx
- Table S12. Expression of TPS genes in V. mangachapoi.xlsx
- Figure S1. GO enrichment of expanded gene family.jpg
