# Supplementary material for: A chromosome-scale genome and transcriptomic analysis of the endangered tropical tree Vatica mangachapoi (Dipterocarpaceae)
Source: DNA Res. 2022 Feb 16;29(2):dsac005. doi: 10.1093/dnares/dsac005 (PMC8882376; doi:10.1093/dnares/dsac005)
Supplement: dsac005_Supplementary_Data [file dsac005_supplementary_data.zip › Table S1. The K-mer analysis of V. mangachapoi genome.xlsx]

## Sheet: Table S1
Table S1. The K-mer analysis of V. mangachapoi genome.
K-mer	Genome Size (bp)	Repeat(%)	Heterozygous Ratio (%)	Used Bases (bp)	Sequence Depth (X)
17	392295181	53	0.0092	56796733079	144.78
21	412015657	38.12	0.0099	56757007925	137.75
23	417827062	35.58	0.0099	56757299296	135.83
25	422671639	33.72	0.0098	56760044232	134.28
27	427332899	32.14	0.0096	56764704463	132.83
29	431185928	30.91	0.0094	56769457637	131.65
31	434774534	29.86	0.0092	56774532974	130.58
