# Supplementary material for: A chromosome-scale genome and transcriptomic analysis of the endangered tropical tree Vatica mangachapoi (Dipterocarpaceae)
Source: DNA Res. 2022 Feb 16;29(2):dsac005. doi: 10.1093/dnares/dsac005 (PMC8882376; doi:10.1093/dnares/dsac005)
Supplement: dsac005_Supplementary_Data [file dsac005_supplementary_data.zip › Table S2. The annotation of repeats in V. mangachapoi.xlsx]

## Sheet: Table S1
Table S2. The annotation of repeats in V. mangachapoi genome.
Repeat of Chromosome	Length (bp)	Percentage (%)
Class I:Retrotransposon	179945713	39.44
LTR-Retrotransposon	173991970	38.14
Copia	38108146	8.35
Gypsy	113660288	24.91
other	22223536	4.87
Non-LTR Retrotransposon	5953743	1.31
SINE	97577	0.02
LINE	5856166	1.28
Class II:DNA Transposon	18017272	3.95
EnSpm/CACTA	8404509	1.84
Harbinger	1228977	0.27
Helitron	4422534	0.97
MuDR	1078766	0.24
Tcl/Mariner	116966	0.03
hAT	2499589	0.55
DNA-other	265931	0.06
Low Complexity	2690993	0.59
Tandem repeat	16822820	3.69
Unclassified	25842442	5.66
Total content	243319240	53.33
Genome size	456213424
