# Supplementary material for: A chromosome-scale genome and transcriptomic analysis of the endangered tropical tree Vatica mangachapoi (Dipterocarpaceae)
Source: DNA Res. 2022 Feb 16;29(2):dsac005. doi: 10.1093/dnares/dsac005 (PMC8882376; doi:10.1093/dnares/dsac005)
Supplement: dsac005_Supplementary_Data [file dsac005_supplementary_data.zip › Table S3. Characteristics of protein coding genes in V. mangachapoi.xlsx]

## Sheet: All_Genes_Set
Table S2. Characteristics of protein-coding genes (All Genes Set) in V. mangachapoi genome.
ALL GENES SET
Gene number	46811
Maximum gene length	126836
Minimum gene length	303
Gene length*	2659/3392.36
mRNA count	53330
mRNA length*	1266/1586.42
Maximum CDS length	16416
CDS length*	987/1224.72
Proetin length*	329/408.24
Exon length*	138/246.72
Intron length*	198/385.65
Exon number*	5/6.42
Intron number*	4/5.42
3' UTR length	232/302.65
5' UTR length	132/197.43
Transcript number**	1/1.25
*The median/average length in base pair (bp).
**The median/average transcript number per gene.
Genes with less than 50% of repeated sequences and with a length of protein sequence greater than 100 were included.

## Sheet: Core_Genes_Set
Table S3. Characteristics of protein-coding genes (Core Genes Set) in V. mangachapoi genome.
CORE GENES SET
Gene number	26369
Maximum gene length	73904
Minimum gene length	303
Gene length*	3,196/3,892.10
mRNA count	32862
mRNA length*	1,696/1,990.77
Maximum CDS length	16416
CDS length*	1,182/1,408.40
Proetin length*	394/469.67
Exon length*	148/274.78
Intron length*	176/369.67
Exon number*	6/7.24
Intron number*	5/6.24
3' UTR length	233/303.69
5' UTR length	132/197.82
Transcript number**	1/1.25
*The median/average length in base pair (bp).
**The median/average transcript number per gene.
Genes in All Genes Set with FPKM value greater than 0.01 in at least one RNA-seq sample were extractecd to constitute the Core Genes Set.
