# Supplementary material for: A chromosome-scale genome and transcriptomic analysis of the endangered tropical tree Vatica mangachapoi (Dipterocarpaceae)
Source: DNA Res. 2022 Feb 16;29(2):dsac005. doi: 10.1093/dnares/dsac005 (PMC8882376; doi:10.1093/dnares/dsac005)
Supplement: dsac005_Supplementary_Data [file dsac005_supplementary_data.zip › Table S4. Functional annotation of protein-coding genes.xlsx]

## Sheet: Table S3
Table S4. Functional annotation of protein-coding genes (Core Genes Set) in V. mangachapoi genome.
Annotation of Core Genes Set	Number	Percent（%）
GO	14277	0.4345
KEGG	16922	0.515
COG	29773	0.906
Annotated	29894	0.9097
Unannotated	2968	0.0903
Total	32862
