# Supplementary material for: A chromosome-scale genome and transcriptomic analysis of the endangered tropical tree Vatica mangachapoi (Dipterocarpaceae)
Source: DNA Res. 2022 Feb 16;29(2):dsac005. doi: 10.1093/dnares/dsac005 (PMC8882376; doi:10.1093/dnares/dsac005)
Supplement: dsac005_Supplementary_Data [file dsac005_supplementary_data.zip › Table S5. The results of BUSCO analysis of genome and genes sets.xlsx]

## Sheet: Table S4
Table S5. The results of BUSCO analysis of genome and genes sets.
Type	Genome		All gene set		Core gene set
	Number	Proportion (%)	Number	Proportion (%)	Number	Proportion (%)
Complete BUSCOs (C)	1508	0.934	1416	0.877	1415	0.876
Complete and single-copy BUSCO (S)	1364	0.845	1222	0.757	1224	0.758
Complete and deplicated BUSCOs (D)	144	0.089	194	0.12	191	0.118
Fragmented BUSCOs (F)	19	0.012	61	0.038	61	0.038
Missing BUSCOs (M)	87	0.054	137	0.085	138	0.086
Total BUSCO groups searched	1614
BUSCO version is: 4.0.6
embryophyta_odb10
