# Supplementary material for: A chromosome-scale genome and transcriptomic analysis of the endangered tropical tree Vatica mangachapoi (Dipterocarpaceae)
Source: DNA Res. 2022 Feb 16;29(2):dsac005. doi: 10.1093/dnares/dsac005 (PMC8882376; doi:10.1093/dnares/dsac005)
Supplement: dsac005_Supplementary_Data [file dsac005_supplementary_data.zip › Table S6. List of transcription factors by family in V. mangachapoi.xlsx]

## Sheet: Table S5
Table S6. List of transcription factors by family in V. mangachapoi and eight other species genomes.
Family of transcription factors	TF/TR	V. mangachapoi All Genes Set	V. mangachapoi Core Genes Set	Solanum lycopersicum	Gossypium raimondii	Oryza sativa	Populus trichocarpa	Vitis vinifera	Camellia sinensis	Solanum tuberosum	Arabidopsis thaliana
MYB	TF	192	166	132	232	117	210	140	97	116	141
C2H2	TF	153	113	118	174	121	163	104	90	124	107
AP2/ERF-ERF	TF	150	123	154	228	139	175	120	103	172	124
bHLH	TF	144	127	143	195	135	177	116	102	122	137
NAC	TF	131	108	96	153	135	168	83	107	102	112
B3	TF	95	61	83	80	54	114	49	43	53	68
WRKY	TF	90	84	82	120	94	105	62	52	80	73
GRAS	TF	85	64	54	82	60	103	53	45	55	34
bZIP	TF	82	73	71	110	90	86	57	48	61	71
MYB-related	TF	74	66	93	72	65	83	66	58	63	59
Others	TR	66	64	88	92	64	104	58	47	68	85
C3H	TF	63	57	65	87	57	74	53	49	53	57
MADS-MIKC	TF	55	47	35	49	35	55	30	20	26	39
HB-HD-ZIP	TF	54	51	48	69	40	56	29	27	48	42
LOB	TF	54	39	56	68	36	58	50	34	41	43
PHD	TR	47	41	38	43	33	53	35	33	25	34
GARP-G2-like	TF	45	43	55	66	46	63	37	33	46	42
Trihelix	TF	45	45	27	46	26	53	33	27	23	26
C2C2-Dof	TF	40	39	36	60	30	45	25	24	32	36
C2C2-GATA	TF	40	37	39	46	25	39	22	22	30	30
AUX/IAA	TR	37	36	28	44	32	36	23	24	25	29
mTERF	TR	37	36	28	44	33	53	40	35	32	36
GNAT	TR	35	34	46	41	34	54	34	31	45	33
SET	TR	35	33	48	44	40	48	42	34	32	43
TCP	TF	34	31	38	38	20	37	20	16	29	24
HSF	TF	33	30	26	39	25	30	19	17	27	24
SNF2	TR	32	31	62	42	4	55	39	26	28	39
FAR1	TF	30	25	28	35	5	52	42	40	3	17
HB-WOX	TF	28	17	11	20	14	18	12	11	7	16
MADS-M-type	TF	28	13	111	82	37	47	51	38	114	70
B3-ARF	TF	24	24	21	36	27	35	19	17	18	22
SBP	TF	24	24	16	30	19	29	19	15	15	17
OFP	TF	23	19	25	30	31	28	16	15	24	18
NF-YB	TF	22	16	28	24	13	21	18	12	22	13
TRAF	TR	21	20	18	27	77	26	17	28	14	26
Jumonji	TR	20	17	18	23	14	22	16	15	15	15
HB-BELL	TF	19	19	13	24	13	20	12	11	13	13
HMG	TR	19	15	8	14	9	13	8	14	9	11
PLATZ	TF	19	17	25	25	15	21	13	11	7	12
Tify	TF	19	19	20	20	17	18	15	10	17	15
AP2/ERF-AP2	TF	18	16	18	27	14	29	15	12	14	13
SWI/SNF-BAF60b	TR	18	18	17	19	11	21	16	14	14	18
GARP-ARR-B	TF	17	15	11	17	6	15	10	9	9	9
C2C2-CO-like	TF	15	15	13	21	11	16	10	9	13	16
GRF	TF	15	14	12	17	12	19	10	8	9	9
IWS1	TR	15	13	9	18	16	18	13	9	8	9
zf-HD	TF	15	12	36	24	14	22	16	12	19	17
NF-YC	TF	14	13	18	14	16	17	10	7	8	14
TUB	TF	14	14	12	18	15	12	13	7	11	11
ARID	TR	13	12	13	14	7	15	10	11	9	11
E2F-DP	TF	13	13	8	10	7	9	7	7	8	8
HB-other	TF	13	12	25	20	14	15	15	13	17	11
NF-YA	TF	13	13	11	16	11	13	7	6	11	10
BES1	TF	12	12	9	11	6	14	8	7	8	8
CPP	TF	12	11	4	11	11	12	6	6	3	8
RWP-RK	TF	12	9	11	20	12	20	8	8	17	15
LIM	TF	11	9	11	14	6	12	6	7	11	6
Alfin-like	TF	10	10	10	12	9	9	6	3	6	7
HB-KNOX	TF	10	9	8	21	9	15	9	5	8	8
LUG	TR	10	9	6	9	6	6	3	5	3	2
BBR-BPC	TF	9	9	6	8	4	16	5	3	6	7
C2C2-YABBY	TF	9	9	9	12	8	13	7	7	7	6
CAMTA	TF	9	9	3	8	6	7	4	5	0	6
DBB	TF	9	7	5	8	8	9	6	4	5	3
SRS	TF	9	8	8	14	5	12	6	6	7	10
AP2/ERF-RAV	TF	7	2	3	8	4	5	4	4	1	4
Pseudo ARR-B	TR	7	7	2	9	5	6	5	4	3	5
CSD	TF	6	6	3	8	2	6	2	2	5	4
EIL	TF	6	6	9	10	9	7	4	5	7	6
TAZ	TR	5	5	9	12	6	9	4	5	6	10
VOZ	TF	5	5	2	3	2	4	2	2	2	2
C2C2-LSD	TF	4	4	4	6	5	5	3	3	3	3
DBP	TF	4	4	3	6	4	6	4	4	4	2
GeBP	TF	4	4	10	8	17	7	4	5	12	20
DDT	TF	3	3	6	5	7	10	7	4	3	5
HB-PHD	TF	3	3	2	4	1	4	2	2	1	2
MBF1	TR	3	3	5	4	2	3	3	1	3	3
NF-X1	TF	3	3	2	2	2	4	3	2	1	2
SWI/SNF-SWI3	TR	3	3	5	6	4	6	5	3	3	4
NOZZLE	TF	2	2	0	1	0	3	1	0	0	1
RB	TR	2	2	1	3	2	1	2	3	1	1
Rcd1-like	TR	2	2	19	7	5	4	2	2	5	4
SOH1	TR	2	2	1	1	2	2	1	1	1	1
ULT	TF	2	1	3	3	2	2	1	2	2	2
Whirly	TF	2	2	2	2	2	3	2	2	2	3
Coactivator p15	TR	1	1	3	4	3	3	2	3	2	3
HRT	TF	1	1	1	1	1	1	1	2	1	2
LFY	TF	1	1	1	1	1	1	1	1	1	1
MED7	TR	1	1	1	1	1	2	1	1	1	2
SAP	TF	1	0	2	2	0	1	0	1	1	1
STAT	TF	1	1	1	1	1	2	1	1	1	2
BSD	TF	0	0	1	1	0	2	0	1	0	2
MED6	TR	0	0	2	2	1	1	1	1	2	1
S1Fa-like	TF	0	0	1	4	2	2	2	1	4	3
TF: Transcription Factor
TR: Transcription Regulator
