# Supplementary material for: A chromosome-scale genome and transcriptomic analysis of the endangered tropical tree Vatica mangachapoi (Dipterocarpaceae)
Source: DNA Res. 2022 Feb 16;29(2):dsac005. doi: 10.1093/dnares/dsac005 (PMC8882376; doi:10.1093/dnares/dsac005)
Supplement: dsac005_Supplementary_Data [file dsac005_supplementary_data.zip › Table S7. Summary of non-coding RNA in V. mangachapoi genome.xlsx]

## Sheet: Table S6
Table S7. Summary of non-coding RNA in the genome of V. mangachapoi.
		Number	Average length (bp)	Total length (bp)
miRNA		208		26068
tRNA		1082	75.06	81210
	rRNA	1737
rRNA	18S	266	1635.79	435122
	28S	946	144.52	136717
	5.8S	241	174.44	42042
	5S	284	112.83	32045
	snRNA	465
snRNA	CD-box	280	97.66	27347
	HACA-box	59	130.35	7691
	splicing	126	133.14	16776
