# Supplementary material for: A chromosome-scale genome and transcriptomic analysis of the endangered tropical tree Vatica mangachapoi (Dipterocarpaceae)
Source: DNA Res. 2022 Feb 16;29(2):dsac005. doi: 10.1093/dnares/dsac005 (PMC8882376; doi:10.1093/dnares/dsac005)
Supplement: dsac005_Supplementary_Data [file dsac005_supplementary_data.zip › Table S8. Clustering of orthologous proteins in V. mangachapoi.xlsx]

## Sheet: Table S7
Table S8. Clustering of orthologous proteins in V. mangachapoi and eight other species by Orthofinder v2.3.3.
Types	Counts
	Arabidopsis thaliana	Camellia sinensis	Gossypium raimondii	Oryza sativa	Populus trichocarpa	Solanum lycopersicum	Solanum tuberosum	Vatica mangachapoi	Vitis vinifera
Number of genes	27654	25379	37505	39049	42950	35768	35119	26369	31845
Number of genes in orthogroups	25007	23498	34324	29930	36606	30875	32558	24840	27124
Number of genes in species-specific orthogroups	3829	1272	2946	10364	3907	2226	4802	1639	2981
Number of orthogroups containing species	13364	14038	14863	13860	15320	16076	14752	12768	15005
Number of species-specific orthogroups	765	325	703	2297	1000	623	499	426	860
Number of unassigned genes	2647	1881	3181	9119	6344	4893	2561	1529	4721
