# Supplementary material for: A chromosome-scale genome and transcriptomic analysis of the endangered tropical tree Vatica mangachapoi (Dipterocarpaceae)
Source: DNA Res. 2022 Feb 16;29(2):dsac005. doi: 10.1093/dnares/dsac005 (PMC8882376; doi:10.1093/dnares/dsac005)
Supplement: dsac005_Supplementary_Data [file dsac005_supplementary_data.zip › Table S9. Copy numbers of orthologs in V. mangachapoi.xlsx]

## Sheet: Table S8
Table S9. Copy numbers of orthologs in V. mangachapoi and eight other species.
Species	Copy number	Number of genes
Arabidopsis thaliana	1	7936
Arabidopsis thaliana	2	6600
Arabidopsis thaliana	3	3285
Arabidopsis thaliana	4+	7186
Camellia sinensis	1	9922
Camellia sinensis	2	5408
Camellia sinensis	3	2232
Camellia sinensis	4+	5936
Gossypium raimondii	1	6714
Gossypium raimondii	2	7954
Gossypium raimondii	3	5628
Gossypium raimondii	4+	14028
Oryza sativa	1	7396
Oryza sativa	2	7440
Oryza sativa	3	3864
Oryza sativa	4+	11230
Populus trichocarpa	1	5369
Populus trichocarpa	2	12074
Populus trichocarpa	3	5124
Populus trichocarpa	4+	14039
Solanum lycopersicum	1	9687
Solanum lycopersicum	2	7176
Solanum lycopersicum	3	4080
Solanum lycopersicum	4+	9932
Solanum tuberosum	1	9036
Solanum tuberosum	2	6558
Solanum tuberosum	3	3357
Solanum tuberosum	4+	13607
Vatica mangachapoi	1	6205
Vatica mangachapoi	2	8312
Vatica mangachapoi	3	3651
Vatica mangachapoi	4+	6672
Vitis vinifera	1	9682
Vitis vinifera	2	6560
Vitis vinifera	3	2970
Vitis vinifera	4+	7912
Note: 4+ means the copy number is equal or greater than 4.
