# Supplementary material for: A chromosome-scale genome and transcriptomic analysis of the endangered tropical tree Vatica mangachapoi (Dipterocarpaceae)
Source: DNA Res. 2022 Feb 16;29(2):dsac005. doi: 10.1093/dnares/dsac005 (PMC8882376; doi:10.1093/dnares/dsac005)
Supplement: dsac005_Supplementary_Data [file dsac005_supplementary_data.zip › Table S10. Mapping rate of 7 RNA-seq leaf samples.xlsx]

## Sheet: Table S9
Table S10. Mapping rates of clean RNA-seq data generated form 7 leaf samples.
Sample	Total reads	Read length	Unique hit	Ratio	Multi hits	Ratio	Aligned reads	Ratio	Unmapped reads	Ratio
Normal_XL1	34777514	300	29346146	0.8438	1441706	0.0414	30787852	0.8852	3989662	0.1148
Normal_XL2	36551182	300	30701977	0.84	1506924	0.0413	32208901	0.8813	4342281	0.1187
Normal_JN	35435198	300	30748237	0.8677	1350097	0.0381	32098334	0.9058	3336864	0.0942
Stressed_NR1	33407311	300	28748002	0.8605	1470515	0.044	30218517	0.9045	3188794	0.0955
Stressed_NR2	34799525	300	30013220	0.8625	1522039	0.0437	31535259	0.9062	3264266	0.0938
Stressed_NR3	34729168	300	29558137	0.8511	1406045	0.0405	30964182	0.8916	3764986	0.1084
Stressed_NR4	37792786	300	32119020	0.8499	1621854	0.0429	33740874	0.8928	4051912	0.1072
