# Supplementary material for: A chromosome-scale genome and transcriptomic analysis of the endangered tropical tree Vatica mangachapoi (Dipterocarpaceae)
Source: DNA Res. 2022 Feb 16;29(2):dsac005. doi: 10.1093/dnares/dsac005 (PMC8882376; doi:10.1093/dnares/dsac005)
Supplement: dsac005_Supplementary_Data [file dsac005_supplementary_data.zip › Table S11. Composition of TPS gene family in V. mangachapoi.xlsx]

## Sheet: Table S10
Table S11. Composition of terpene synthase gene family in V. mangachapoi and eight other species.
Species	TPS-a	TPS-b	TPS-c	TPS-e	TPS-f	TPS-g
Camellia sinensis	33	28	3	1	1	3
Gossypium raimondii	38	25	2	1	2	1
Oryza sativa	31	4	4	14	0	2
Populus trichocarpa	22	14	2	2	1	3
Solanum lycopersicum	19	21	4	4	1	5
Solanum tuberosum	56	12	4	3	1	4
Vitis vinifera	54	37	2	1	6	22
Vatica mangachapoi	18	18	2	2	3	3
Arabidopsis thaliana	23	6	1	1	1	1
