# Supplementary material for: A chromosome-scale genome and transcriptomic analysis of the endangered tropical tree Vatica mangachapoi (Dipterocarpaceae)
Source: DNA Res. 2022 Feb 16;29(2):dsac005. doi: 10.1093/dnares/dsac005 (PMC8882376; doi:10.1093/dnares/dsac005)
Supplement: dsac005_Supplementary_Data [file dsac005_supplementary_data.zip › Table S12. Expression of TPS genes in V. mangachapoi.xlsx]

## Sheet: Table S11
Table S12. Expression levels of 46 TPS genes in leaves of V. mangachapoi grown in normal soil (non-stressed) and dry, coastal, sandy soil (drought-stressed).
ID	Clade	Normal_XL1	Normal_XL2	Stressed_NR1	Stressed_NR2	Stressed_NR3
VM01G071350	A	0	1.02838	1.00788	4.69063	5.46035
VM01G079490	A	0	0	1.59546	0	0
VM01G102140	A	0	1.02838	1.00788	0	1.01755
VM01G105950	A	0	1.02838	1.59546	4.78986	3.83978
VM01G105990	A	1.6145	0	2.0118	5.20385	0
VM02G015730	A	7.63631	4.30124	2.0118	3.21328	5.58874
VM11G002160	A	4.74284	7.6853	9.48737	6.41928	8.92356
VM11G002240	A	3.94807	0	4.87315	2.70407	0
VM11G002370	A	11.2644	7.72837	6.92247	9.20539	5.61913
VM11G002660	A	4.12898	7.04447	6.94632	6.85705	9.10897
VM11G002680	A	5.13026	4.22308	6.5391	7.0793	7.53454
VM01G105920	A	1.02221	3.75241	1.00788	5.43604	4.03273
VM03G049350	B	0	0	4.26282	2.22577	1.01755
VM05G008560	B	2.3573	0	1.00788	2.48465	0
VM05G008600	B	2.62179	2.36708	4.77002	10.9683	2.83731
VM08G037670	B	6.4011	2.63196	4.33686	10.553	7.0233
VM11G006130	B	3.62542	1.02838	5.74334	10.7812	7.87394
VM11G013390	B	0	0	1.00788	6.18414	0
VM11G013400	B	3.49956	7.52351	2.33451	1.91004	6.20433
VM11G013420	B	3.84833	1.62268	1.59546	2.70407	0
VM11G045370	B	7.19352	8.62213	3.01376	6.71276	2.02625
VM11G045510	B	8.09376	6.54746	3.01376	7.21047	0
VM11G045710	B	9.51366	7.63336	4.71555	7.58673	2.02625
VM11G059460	B	5.43536	2.04237	2.33451	9.43352	6.37431
VM10G011890	C	0	0	4.33686	0	0
VM05G007530	E	7.73735	8.23095	7.96402	7.13698	7.59695
VM11G007970	F	0	0	1.00788	0	2.02625
VM01G102810	G	0	1.62268	5.65926	4.63833	1.60832
VM01G102820	G	9.38163	4.30124	3.82195	3.69512	5.86717
VM11G006280	G	0	0	4.10226	10.5965	9.032
